# Supplementary material for: Differential Responses to Low- and High-Frequency Subthalamic Nucleus Deep Brain Stimulation on Sensor-Measured Components of Bradykinesia in Parkinson’s Disease
Source: Sensors (Basel). 2024 Jul 2;24(13):4296. doi: 10.3390/s24134296 (PMC11244034; doi:10.3390/s24134296)
Supplement: Supplementary file 1 [file sensors-24-04296-s001.zip]

Archive with 1 entries (1 files):
- sensors-3025674-supplementary.pdf
